# Supplementary material for: PTSD is associated with accelerated transcriptional aging in World Trade Center responders
Source: Transl Psychiatry. 2021 May 24;11:311. doi: 10.1038/s41398-021-01437-0 (PMC8144188; doi:10.1038/s41398-021-01437-0)
Supplement: Supplementary file 2 — Supplementary Table 1 [file 41398_2021_1437_MOESM2_ESM.xlsx]

## Sheet: Sheet1
Transcriptional Age								Horvath DNAm Age						Hannum DNAm Age						PhenoAge DNAm Age						GrimAge DNAm Age
	Model 1: Linear model which compares age acceleration to each clinical variable, adjusting for age and race		Model 2: Linear model which compares age acceleration to each clinical variable, adjusting for age, race and cell type proportions (estimated from methylation data)		Model 2a: Linear model which compares age acceleration to each clinical variable, adjusting for age, race and cell type proportions (estimated from expression data)				Model 1: Linear model which compares age acceleration to each clinical variable, adjusting for age and race		Model 2: Linear model which compares age acceleration to each clinical variable, adjusting for age, race and cell type proportions (estimated from methylation data)				Model 1: Linear model which compares age acceleration to each clinical variable, adjusting for age and race		Model 2: Linear model which compares age acceleration to each clinical variable, adjusting for age, race and cell type proportions (estimated from methylation data)				Model 1: Linear model which compares age acceleration to each clinical variable, adjusting for age and race		Model 2: Linear model which compares age acceleration to each clinical variable, adjusting for age, race and cell type proportions (estimated from methylation data)				Model 1: Linear model which compares age acceleration to each clinical variable, adjusting for age and race		Model 2: Linear model which compares age acceleration to each clinical variable, adjusting for age, race and cell type proportions (estimated from methylation data)
	beta	p-value	beta	p-value	beta	p-value			beta	p-value	beta	p-value			beta	p-value	beta	p-value			beta	p-value	beta	p-value			beta	p-value	beta	p-value
Total PCL	0.105394	0.0598562	0.0977238	0.0704918	0.118641	0.0363802		Total PCL	-0.0455922	0.423733	-0.0333798	0.55258		Total PCL	0.0355219	0.528705	0.0715828	0.171611		Total PCL	0.0434768	0.44229	0.0833978	0.119321		Total PCL	0.146024	0.0101275	0.170805	0.00221451
Re-experiencing	0.107883	0.0592085	0.1019	0.0648731	0.116529	0.0432325		Re-experiencing	-0.0675099	0.239276	-0.0505611	0.37012		Re-experiencing	0.0144865	0.800996	0.060984	0.252476		Re-experiencing	0.0324723	0.572114	0.0762232	0.160672		Re-experiencing	0.11084	0.0561246	0.130579	0.0225034
Avoidance	0.115822	0.0373468	0.105014	0.051042	0.132844	0.0180219		Avoidance	-0.0113313	0.842061	0.00745541	0.894436		Avoidance	0.0480954	0.39187	0.0908115	0.0816855		Avoidance	0.0321807	0.567532	0.0758052	0.155976		Avoidance	0.147076	0.00834576	0.174321	0.00154136
Numbing	0.0748813	0.183397	0.0730858	0.178261	0.0857307	0.131279		Numbing	-0.0552336	0.331891	-0.0530226	0.340299		Numbing	0.0583032	0.307376	0.0812344	0.122362		Numbing	0.0441829	0.442952	0.0733693	0.175717		Numbing	0.185848	0.00115837	0.208086	0.000195288
Hyperarousal	0.10517	0.0605751	0.098726	0.0674038	0.115472	0.0420228		Hyperarousal	-0.0341386	0.549138	-0.0255444	0.649202		Hyperarousal	0.0115495	0.838363	0.0437664	0.405021		Hyperarousal	0.0459378	0.418587	0.084994	0.113845		Hyperarousal	0.10836	0.0536195	0.132101	0.0168464
PTSD (current vs never)	0.354013	0.00770183	0.329484	0.00926252	0.396089	0.00311349		PTSD (current vs never)	-0.12834	0.330435	-0.0725253	0.576205		PTSD (current vs never)	0.139749	0.293321	0.240979	0.049124		PTSD (current vs never)	0.182647	0.176026	0.271462	0.0344474		PTSD (current vs never)	0.334735	0.00974195	0.385458	0.00240304
PTSD (current vs past)	0.346437	0.07514	0.330675	0.0825221	0.348921	0.0760489		PTSD (current vs past)	-0.0516739	0.803621	-0.0663498	0.750787		PTSD (current vs past)	-0.111011	0.555263	-0.0326306	0.850876		PTSD (current vs past)	0.0251164	0.894017	0.0603714	0.724622		PTSD (current vs past)	0.189995	0.385695	0.181557	0.391758
PTSD (past vs never)	0.0171863	0.917856	0.0209474	0.897464	0.0807763	0.629282		PTSD (past vs never)	-0.0940912	0.568543	-0.0704838	0.666042		PTSD (past vs never)	0.243132	0.14999	0.212723	0.179938		PTSD (past vs never)	0.127094	0.450872	0.127294	0.429703		PTSD (past vs never)	0.132241	0.409515	0.141384	0.377476
