# Supplementary material for: PTSD is associated with accelerated transcriptional aging in World Trade Center responders
Source: Transl Psychiatry. 2021 May 24;11:311. doi: 10.1038/s41398-021-01437-0 (PMC8144188; doi:10.1038/s41398-021-01437-0)
Supplement: Supplementary file 3 — Supplementary Table 2 [file 41398_2021_1437_MOESM3_ESM.xlsx]

## Sheet: Sheet1
Transcriptional Age						Horvath DNAm Age				Hannum DNAm Age				PhenoAge DNAm Age				GrimAge DNAm Age
Correlation between age acceleration vs each cell type proportion (r and p-value are for the cell proportions estimated from methylation data, rc and p-valuec are for the cell proportions estimated from expression data )						Correlation between age acceleration vs each cell type proportion (estimated from methylation data)				Correlation between age acceleration vs each cell type proportion (estimated from methylation data)				Correlation between age acceleration vs each cell type proportion (estimated from methylation data)				Correlation between age acceleration vs each cell type proportion (estimated from methylation data)
	r	p-value	rc	p-valuec			r	p-value			r	p-value			r	p-value			r	p-value
CD8T	-0.0746135	0.180336	0.0441647	0.428198		CD8T	0.0721221	0.195366		CD8T	-0.173656	0.00170335		CD8T	-0.222973	5.14165e-05		CD8T	-0.0990411	0.0750384
CD4T	0.202112	0.00025043	0.00324207	0.953644		CD4T	-0.119442	0.0316074		CD4T	-0.302166	2.88642e-08		CD4T	-0.244452	8.55343e-06		CD4T	-0.172919	0.00178363
NK (Natural Killer)	-0.00470892	0.932712	0.0284326	0.610113		NK (Natural Killer)	0.175061	0.00155947		NK (Natural Killer)	0.140621	0.0112767		NK (Natural Killer)	-0.0421365	0.449732		NK (Natural Killer)	-0.128174	0.0210135
B cells	0.170725	0.0020435	0.0565087	0.310565		B cells	-0.147131	0.00798799		B cells	-0.226897	3.75185e-05		B cells	-0.214902	9.66203e-05		B cells	-0.140064	0.0116073
Monocytes	0.106226	0.0561233	0.140232	0.0115066		Monocytes	0.0381754	0.493501		Monocytes	0.076657	0.168661		Monocytes	0.161505	0.00355677		Monocytes	0.107688	0.0528041
Correlation between estimated cell type proportions from methylation data (Houseman et al. method) vs expression data (CIBERSORT)
	r	p-value
CD8T	0.707038	2.21185e-50
CD4T	0.635244	5.15101e-38
NK (Natural Killer)	0.704512	6.9669e-50
B cells	0.587758	1.74506e-31
Monocytes	0.583295	6.32477e-31
